# Supplementary material for: Chlorine (Cl) and hydrogen chloride (HCl) solubility in hydrous silicate melts: implications for volcanic gas composition
Source: Contrib Mineral Petrol. 2026 May 22;181(6):46. doi: 10.1007/s00410-026-02332-x (PMC13194342; doi:10.1007/s00410-026-02332-x)
Supplement: Supplementary file 2 — Supplementary Material 2 [file 410_2026_2332_MOESM2_ESM.xlsx]

## Sheet: Sheet1
Supplementary Online Material for “Chlorine (Cl) and hydrogen chloride (HCl) solubility in hydrous silicate melts: implications for volcanic gas composition” by Rusiecka, M.K., and Wood, B.J., Contributions to Mineralogy and Petrology

## Sheet: fitting results
Measured logCCl values and those predicted using model covariates (above) obtained through LASSO regression analysis
Study	logCCl	sd_logCCl	x_lo95	x_hi95	pred	lo95	hi95
TW23	-0.523711	0.039495	-0.601121	-0.446301	-0.576569	-0.862741	-0.290397
TW23	-0.0211829	0.0407531	-0.101059	0.0586932	-0.219734	-0.505906	0.0664385
TW23	0.382433	0.0371703	0.309579	0.455287	0.096261	-0.189911	0.382433
TW23	-0.180787	0.0375289	-0.254344	-0.10723	-0.105533	-0.391705	0.180639
TW23	-0.630927	0.0838092	-0.795193	-0.466661	-0.577853	-0.864025	-0.291681
TW23	0.260379	0.0431908	0.175725	0.345033	0.258837	-0.0273349	0.545009
TW23	0.0277331	0.056206	-0.0824306	0.137897	0.159621	-0.126551	0.445793
TW23	0.067687	0.0615043	-0.0528614	0.188235	0.0279003	-0.258272	0.314072
TW23	-0.894564	0.0603972	-1.01294	-0.776185	-0.781391	-1.06756	-0.495219
TW23	-0.883996	0.0603972	-1.00237	-0.765618	-0.784558	-1.07073	-0.498386
TW23	-0.284632	0.0375822	-0.358293	-0.210971	-0.34805	-0.634222	-0.0618776
TW23	0.553841	0.0428758	0.469804	0.637878	0.445415	0.159243	0.731587
TW23	0.0809539	0.0371125	0.00821346	0.153694	-0.041364	-0.327536	0.244808
TW23	0.163709	0.0484079	0.0688297	0.258589	0.0763756	-0.209796	0.362548
TW23	-0.0760602	0.036848	-0.148282	-0.00383813	-0.121315	-0.407487	0.164857
TW23	-0.00611745	0.037732	-0.0800722	0.0678373	0.0517501	-0.234422	0.337922
TW23	0.211158	0.0562871	0.100835	0.321481	0.133883	-0.152289	0.420055
TW23	0.146767	0.0369569	0.0743316	0.219203	0.181143	-0.105029	0.467315
TW23	0.193439	0.0368685	0.121177	0.265701	0.152009	-0.134163	0.438181
TW23	0.203235	0.0411098	0.12266	0.28381	0.152487	-0.133685	0.438659
TW23	-1.09143	0.0683548	-1.22541	-0.957459	-0.728998	-1.01517	-0.442826
TW23	-0.393195	0.0377994	-0.467282	-0.319108	-0.367643	-0.653815	-0.0814706
TW23	-0.395283	0.0576019	-0.508183	-0.282383	-0.377013	-0.663185	-0.0908413
TW23	0.175498	0.0382906	0.100448	0.250548	0.241279	-0.0448926	0.527451
TW23	0.253276	0.040862	0.173186	0.333365	0.324905	0.0387332	0.611077
TW23	0.331689	0.0442241	0.245009	0.418368	0.36637	0.0801981	0.652542
TW23	0.32244	0.042318	0.239497	0.405383	0.289194	0.00302208	0.575366
TW23	-0.780947	0.144727	-1.06461	-0.497282	-0.726235	-1.01241	-0.440063
TW23	-0.541387	0.0799258	-0.698041	-0.384732	-0.575067	-0.861239	-0.288895
TW23	-0.420237	0.0977471	-0.611821	-0.228653	-0.539042	-0.825214	-0.25287
TW23	-0.381112	0.0664786	-0.51141	-0.250814	-0.476119	-0.762291	-0.189947
TW23	-0.307828	0.04058	-0.387365	-0.228292	-0.347097	-0.633269	-0.0609251
TW23	0.0845499	0.0371264	0.0117823	0.157318	0.131845	-0.154327	0.418017
TW23	-0.316489	0.0468625	-0.40834	-0.224639	-0.361454	-0.647626	-0.075282
TW23	-0.735982	0.0444063	-0.823019	-0.648946	-0.627215	-0.913387	-0.341043
TW23	-0.617947	0.0662803	-0.747856	-0.488037	-0.530455	-0.816627	-0.244283
TW23	-0.590773	0.152062	-0.888814	-0.292731	-0.488188	-0.77436	-0.202016
TW21	0.394036	0.0425639	0.310611	0.477461	0.339006	0.0528344	0.625178
TW21	0.332884	0.0369553	0.260452	0.405316	0.337746	0.051574	0.623918
TW21	0.343229	0.0382139	0.26833	0.418128	0.34352	0.0573485	0.629692
TW21	0.26836	0.0375933	0.194677	0.342042	0.343473	0.0573013	0.629645
TW21	0.32278	0.0385025	0.247315	0.398245	0.327441	0.0412688	0.613613
TW21	0.27928	0.0447022	0.191664	0.366897	0.298043	0.0118713	0.584215
TW21	0.324161	0.0417968	0.242239	0.406082	0.29612	0.00994796	0.582292
TW21	0.166777	0.0379186	0.092457	0.241098	0.315448	0.0292757	0.60162
TW21	0.326658	0.0436052	0.241191	0.412124	0.311926	0.0257543	0.598098
TW21	0.586169	0.0402444	0.50729	0.665048	0.562453	0.276281	0.848625
TW21	0.309305	0.0475623	0.216083	0.402527	0.300187	0.0140154	0.586359
TW21	0.101545	0.034962	0.0330199	0.170071	0.185344	-0.100828	0.471516
TW21	0.0834273	0.0496438	-0.0138745	0.180729	0.0379943	-0.248178	0.324166
TW21	0.352088	0.0377429	0.278111	0.426064	0.380141	0.0939691	0.666313
TW21	0.399055	0.0474688	0.306016	0.492094	0.3783	0.0921281	0.664472
TW21	0.715327	0.0503321	0.616676	0.813978	0.526587	0.240415	0.812759
TW21	0.0719176	0.0372235	-0.00104055	0.144876	0.0478144	-0.238358	0.333986
TW21	0.35632	0.0368786	0.284038	0.428602	0.386077	0.0999046	0.672249
TW21	0.33621	0.0441943	0.249589	0.422831	0.341427	0.0552548	0.627599
TW21	0.0439651	0.0448561	-0.0439529	0.131883	0.0645079	-0.221664	0.35068
TW21	0.885607	0.0452329	0.796951	0.974264	0.726937	0.440765	1.01311
TW21	0.112505	0.102018	-0.0874499	0.31246	0.0377704	-0.248402	0.323942
TW21	0.119927	0.0387746	0.0439288	0.195925	0.0716599	-0.214512	0.357832
TW21	0.130137	0.0414374	0.0489201	0.211355	0.225019	-0.0611527	0.511191
TW21	0.0315842	0.0382556	-0.0433968	0.106565	-0.022079	-0.308251	0.264093
TW21	-0.00117751	0.0684119	-0.135265	0.13291	0.0108583	-0.275314	0.29703
TW21	0.4467	0.0496399	0.349406	0.543995	0.385476	0.0993035	0.671648
TW21	-0.0690498	0.0471114	-0.161388	0.0232884	0.012423	-0.273749	0.298595
TW21	0.628805	0.0489305	0.532901	0.724709	0.56141	0.275238	0.847582
TW21	0.6302	0.0411905	0.549467	0.710933	0.531103	0.244931	0.817275
TW21	0.0693306	0.0360494	-0.00132632	0.139988	0.14069	-0.145482	0.426862
RW25	0.398867	0.0446972	0.31126	0.486473	0.345663	0.0594907	0.631835
RW25	0.406147	0.0454806	0.317005	0.495289	0.345795	0.0596232	0.631967
RW25	0.436064	0.0452662	0.347342	0.524786	0.365122	0.0789498	0.651294
RW25	0.482135	0.0502413	0.383662	0.580608	0.373822	0.0876504	0.659994
RW25	0.0496232	0.0429945	-0.0346459	0.133892	0.0838247	-0.202347	0.369997
RW25	0.176915	0.0409093	0.0967322	0.257097	0.137175	-0.148997	0.423347
RW25	0.268648	0.0457512	0.178975	0.35832	0.198032	-0.0881401	0.484204
RW25	0.577891	0.0490154	0.481821	0.673961	0.549528	0.263356	0.8357
RW25	0.61332	0.048739	0.517792	0.708849	0.544295	0.258123	0.830467
RW25	0.627933	0.0486641	0.532552	0.723315	0.563121	0.276949	0.849293
this study	0.225087	0.0446154	0.137641	0.312533	0.141216	-0.144956	0.427388
this study	-0.954887	0.0464092	-1.04585	-0.863926	-0.638581	-0.924753	-0.352409
this study	-0.0473246	0.0407374	-0.12717	0.0325206	-0.174618	-0.46079	0.111554
this study	-0.0709064	0.0408546	-0.150981	0.0091686	-0.161886	-0.448058	0.124286
this study	-0.0994512	0.0402584	-0.178358	-0.0205447	-0.264392	-0.550564	0.0217797
this study	0.0708973	0.0440951	-0.0155292	0.157324	0.0124082	-0.273764	0.29858
this study	0.139005	0.0439667	0.0528298	0.225179	0.05945	-0.226722	0.345622
this study	0.0531567	0.045722	-0.0364585	0.142772	-0.0684156	-0.354588	0.217756
this study	-0.0505444	0.040753	-0.13042	0.0293316	-0.252781	-0.538953	0.0333908
this study	-0.174823	0.045067	-0.263155	-0.0864922	0.0543148	-0.231857	0.340487
this study	-0.109169	0.0446972	-0.196775	-0.0215621	0.000836256	-0.285336	0.287008
this study	-0.15385	0.0413759	-0.234947	-0.0727536	-0.212397	-0.498569	0.0737746
this study	-0.397675	0.0475075	-0.49079	-0.304561	-0.29467	-0.580842	-0.00849769
this study	-0.471948	0.0464092	-0.56291	-0.380986	-0.485679	-0.771851	-0.199507
this study	0.120231	0.0486706	0.0248362	0.215625	0.2033	-0.0828717	0.489472
this study	-0.119392	0.0489492	-0.215332	-0.0234511	0.0821147	-0.204057	0.368287

## Sheet: Cl_fit_data
Dataset used to fit the logCCl model of this study using LASSO regression analysis. Experimental glass compositions are given as mole fractions on a single-cation basis / T (K).
Study	T	Cl_wt	fCl2	fO2	logCCl	Si/T	Ti/T	Al/T	Fe/T	Mg/T	Ca/T	Na/T	K/T	H/T	1/T	P/T	P	SiO2	H2O	sdCl	K2O	logT
TW23	1400	0.56	0.00105595	9.11357e-08	-0.523711	0.000384227	8.20376e-08	0.000124351	5.92719e-07	2.38154e-05	8.76229e-07	6.0991e-05	1.32141e-06	0	0.000597675	0.00097421	1.63	70.47	0	0.02	0.19	0.00192663
TW23	1400	1.41	0.00066168	9.11357e-08	-0.0211829	0.00035483	1.26095e-07	0.000102004	4.67197e-07	2.02391e-05	6.62028e-05	5.09076e-05	1.71037e-06	0	0.000597675	0.00097421	1.63	63.51	0	0.06	0.24	0.00192663
TW23	1400	2.75	0.000392323	9.11357e-08	0.382433	0.000328022	1.32272e-07	8.59316e-05	5.3909e-07	1.63379e-05	0.000123633	3.96532e-05	2.39221e-06	0	0.000597675	0.00097421	1.63	55.97	0	0.05	0.32	0.00192663
TW23	1400	0.46	0.00014687	9.11357e-08	-0.180787	0.000319613	1.662e-07	0.000103373	0	2.00071e-05	6.8284e-05	8.448e-05	4.9314e-07	0	0.000597675	0.00097421	1.63	57.87	0	0.01	0.07	0.00192663
TW23	1400	0.46	0.00116738	9.11357e-08	-0.630927	0.000405257	4.246e-06	0.00010959	3.35722e-06	1.30109e-05	2.17559e-05	6.9937e-06	2.98357e-05	0	0.000597675	0.00097421	1.63	69.65	0	0.08	4.02	0.00192663
TW23	1400	2.23	0.000452581	9.11357e-08	0.260379	0.00026246	1.89892e-05	7.08699e-05	3.45345e-05	0.000121495	7.07317e-05	1.17577e-05	1.47352e-06	0	0.000597675	0.00097421	1.63	45.44	0	0.12	0.2	0.00192663
TW23	1400	1.62	0.000697281	9.11357e-08	0.0277331	0.000276888	1.20758e-07	4.9442e-05	5.19455e-05	0.00018178	3.27894e-05	4.14916e-07	2.04747e-07	0	0.000597675	0.00097421	1.63	51.75	0	0.16	0.03	0.00192663
TW23	1400	1.75	0.000676934	9.11357e-08	0.067687	0.000324076	2.5983e-07	6.06544e-05	2.59929e-06	0.000131377	7.4437e-05	1.00436e-06	2.93697e-07	0	0.000597675	0.00097421	1.63	56.3	0	0.2	0.04	0.00192663
TW23	1400	0.27	0.00135425	9.11357e-08	-0.894564	0.000441291	1.45223e-06	9.13535e-05	6.359e-07	2.35447e-06	5.76573e-06	6.35064e-06	4.56642e-05	0	0.000597675	0.00097421	1.63	75.44	0	0.03	6.12	0.00192663
TW23	1400	0.27	0.00128993	9.11357e-08	-0.883996	0.000444432	3.45094e-07	8.66406e-05	8.63062e-07	9.40258e-07	4.48449e-06	3.03471e-05	2.79391e-05	0	0.000597675	0.00097421	1.63	77.51	0	0.03	3.82	0.00192663
TW23	1400	0.9	0.000906971	9.11357e-08	-0.284632	0.000366147	2.69051e-06	0.000115685	9.68384e-06	2.65725e-05	3.78293e-05	3.09249e-05	6.22724e-06	0	0.000597675	0.00097421	1.63	64.5	0	0.02	0.86	0.00192663
TW23	1400	3.05	0.00021916	9.11357e-08	0.553841	0.000250741	8.81065e-08	7.08818e-05	5.02398e-05	0.0001271	9.68654e-05	4.54093e-07	7.4693e-08	0	0.000597675	0.00097421	1.63	42.82	0	0.16	0.01	0.00192663
TW23	1400	1.71	0.000608035	9.11357e-08	0.0809539	0.000318543	2.59496e-06	9.6624e-05	2.49499e-05	7.58454e-05	5.62332e-05	1.71635e-05	4.47312e-06	0	0.000597675	0.00097421	1.63	55.41	0	0.03	0.61	0.00192663
TW23	1400	1.9	0.000512782	9.11357e-08	0.163709	0.00030008	1.06033e-05	7.46868e-05	3.34739e-05	0.000106691	5.82969e-05	1.07505e-05	1.03153e-06	0	0.000597675	0.00097421	1.63	51.95	0	0.14	0.14	0.00192663
TW23	1400	1.4	0.000839887	9.11357e-08	-0.0760602	0.000319462	1.587e-05	0.000117764	7.19022e-07	3.83692e-05	6.07391e-05	3.48952e-05	8.0431e-06	0	0.000597675	0.00097421	1.63	55.73	0	0.02	1.1	0.00192663
TW23	1400	1.7	0.000897381	9.11357e-08	-0.00611745	0.000305783	3.61019e-06	0.000107466	3.73288e-07	8.76758e-05	7.90327e-05	1.14669e-05	4.98233e-07	0	0.000597675	0.00097421	1.63	54.8	0	0.04	0.07	0.00192663
TW23	1400	2.02	0.000465833	9.11357e-08	0.211158	0.000292719	4.19715e-06	6.32385e-05	7.99548e-05	0.000111128	4.03779e-05	8.05437e-07	1.51412e-07	0	0.000597675	0.00097421	1.63	49.32	0	0.2	0.02	0.00192663
TW23	1400	1.91	0.000560243	9.11357e-08	0.146767	0.000269092	1.11513e-05	0.000113594	4.37989e-05	3.7818e-05	7.38794e-05	3.044e-05	8.89309e-06	0	0.000597675	0.00097421	1.63	45.93	0	0.03	1.19	0.00192663
TW23	1400	2.06	0.000525654	9.11357e-08	0.193439	0.000271826	1.11693e-05	8.18874e-05	2.61724e-05	0.000110236	5.9695e-05	2.2893e-05	4.38714e-06	0	0.000597675	0.00097421	1.63	47.42	0	0.03	0.6	0.00192663
TW23	1400	2.03	0.000487939	9.11357e-08	0.203235	0.000283376	3.51198e-05	8.12199e-05	6.67354e-05	6.38696e-05	5.69793e-05	5.64138e-06	2.60613e-07	0	0.000597675	0.00097421	1.63	45.77	0	0.09	0.033	0.00192663
TW23	1400	0.15	0.00103489	9.11357e-08	-1.09143	0.000429032	3.00049e-07	9.13312e-05	4.28804e-06	1.27407e-06	4.21198e-06	3.96548e-05	2.47101e-05	0	0.000597675	0.00097421	1.63	75.3	0	0.02	3.4	0.00192663
TW23	1400	0.83	0.00127172	9.11357e-08	-0.393195	0.000343232	6.47517e-06	0.000128694	2.30685e-07	1.66144e-05	2.57134e-05	6.02202e-05	1.5131e-05	0	0.000597675	0.00097421	1.63	62.21	0	0.02	2.15	0.00192663
TW23	1400	0.68	0.000861843	9.11357e-08	-0.395283	0.000321614	1.4312e-06	0.000155613	5.49972e-06	1.78264e-06	1.28115e-05	5.70082e-05	3.9242e-05	0	0.000597675	0.00097421	1.63	59.17	0	0.07	5.66	0.00192663
TW23	1400	2.15	0.000621907	9.11357e-08	0.175498	0.000253771	1.66339e-07	9.11459e-05	8.32009e-07	0.000115611	7.97116e-05	5.54027e-05	7.05075e-08	0	0.000597675	0.00097421	1.63	45.91	0	0.06	0.01	0.00192663
TW23	1400	2.32	0.000506137	9.11357e-08	0.253276	0.000247694	8.29483e-08	0.000108643	3.22699e-07	0.000129275	9.22576e-05	1.83829e-05	7.03201e-08	0	0.000597675	0.00097421	1.63	44.93	0	0.1	0.01	0.00192663
TW23	1400	2.41	0.000380628	9.11357e-08	0.331689	0.0002677	8.50302e-08	0.000107706	4.7257e-07	9.50298e-05	0.000125028	4.38238e-07	1.4417e-07	0	0.000597675	0.00097421	1.63	47.37	0	0.14	0.02	0.00192663
TW23	1400	2.6	0.000462286	9.11357e-08	0.32244	0.000281704	8.47551e-08	8.63773e-05	3.29728e-07	0.000116136	0.000111467	3.27615e-07	7.18519e-08	0	0.000597675	0.00097421	1.63	50.01	0	0.13	0.01	0.00192663
TW23	1400	0.31	0.00105794	9.11357e-08	-0.780947	0.000421236	1.68722e-07	0.000105338	3.7508e-07	5.01499e-07	9.61114e-07	4.61963e-05	2.11692e-05	0	0.000597675	0.00097421	1.63	75.13	0	0.1	2.96	0.00192663
TW23	1400	0.61	0.00135918	9.11357e-08	-0.541387	0.00038619	1.24179e-07	0.000102399	2.76057e-07	4.19135e-05	1.06106e-06	4.61871e-05	1.7335e-05	0	0.000597675	0.00097421	1.63	70.19	0	0.1	2.47	0.00192663
TW23	1400	0.67	0.000938573	9.11357e-08	-0.420237	0.000379049	2.06671e-07	0.000100246	5.97275e-07	5.16008e-05	1.88366e-06	4.51629e-05	1.68198e-05	0	0.000597675	0.00097421	1.63	68.99	0	0.14	2.4	0.00192663
TW23	1400	0.78	0.00106232	9.11357e-08	-0.381112	0.000364703	1.64196e-07	0.000103413	1.82509e-07	6.45034e-05	3.39058e-06	4.44282e-05	1.53118e-05	0	0.000597675	0.00097421	1.63	66.84	0	0.1	2.2	0.00192663
TW23	1400	0.72	0.000645901	9.11357e-08	-0.307828	0.000360761	2.61129e-06	0.000115343	0	2.76247e-05	3.95268e-05	4.16774e-05	8.4265e-06	0	0.000597675	0.00097421	1.63	64.44	0	0.03	1.18	0.00192663
TW23	1400	1.13	0.000261157	9.11357e-08	0.0845499	0.000289218	3.46982e-06	0.00010163	1.97074e-05	8.56103e-05	7.64109e-05	1.88645e-05	9.32692e-07	0	0.000597675	0.00097421	1.63	51.42	0	0.02	0.13	0.00192663
TW23	1400	0.44	0.000251031	9.11357e-08	-0.316489	0.00031691	1.39042e-06	0.000146784	1.00912e-05	1.53967e-06	1.08906e-05	6.7024e-05	4.02158e-05	0	0.000597675	0.00097421	1.63	58.3	0	0.03	5.8	0.00192663
TW23	1400	0.17	0.000258647	9.11357e-08	-0.735982	0.000417798	3.98477e-06	0.000105513	3.89381e-07	1.35361e-05	2.01423e-05	5.64208e-06	2.80644e-05	0	0.000597675	0.00097421	1.63	71.78	0	0.01	3.78	0.00192663
TW23	1400	0.47	0.00114798	9.11357e-08	-0.617947	0.000395733	4.16415e-06	0.000112144	1.09137e-05	1.36367e-05	2.19106e-05	6.55146e-06	2.92821e-05	0	0.000597675	0.00097421	1.63	67.92	0	0.06	3.94	0.00192663
TW23	1400	0.5	0.00114638	9.11357e-08	-0.590773	0.000387319	4.37874e-06	0.000116623	1.64204e-05	1.41107e-05	2.23607e-05	6.26879e-06	2.62473e-05	0	0.000597675	0.00097421	1.63	65.88	0	0.17	3.5	0.00192663
TW21	1400	2.74	0.00036921	9.11357e-08	0.394036	0.000250109	0	0.000116041	0	0.000134497	9.62459e-05	0	0	0	0.000597675	0.00097421	1.63	45.27	0	0.14	0	0.00192663
TW21	1400	2.55	0.000423796	9.11357e-08	0.332884	0.00024999	0	0.000116626	0	0.000134278	9.59121e-05	0	0	0	0.000597675	0.00097421	1.63	45.35	0	0.04	0	0.00192663
TW21	1400	2.56	0.000407255	9.11357e-08	0.343229	0.000249061	0	0.000115774	0	0.000135759	9.62592e-05	0	0	0	0.000597675	0.00097421	1.63	44.88	0	0.07	0	0.00192663
TW21	1400	2.24	0.000440171	9.11357e-08	0.26836	0.000249585	0	0.000116683	0	0.000133381	9.72148e-05	0	0	0	0.000597675	0.00097421	1.63	45.33	0	0.05	0	0.00192663
TW21	1400	1.02	7.1037e-05	9.11357e-08	0.32278	0.00025379	0	0.00011283	0	0.000134127	9.62198e-05	0	0	0	0.000597675	0.00097421	1.63	46.74	0	0.03	0	0.00192663
TW21	1400	0.5	2.08556e-05	9.11357e-08	0.27928	0.000260245	0	0.000108526	0	0.000134455	9.37475e-05	0	0	0	0.000597675	0.00097421	1.63	48.36	0	0.03	0	0.00192663
TW21	1400	0.21	2.992e-06	9.11357e-08	0.324161	0.000261481	0	0.00010783	0	0.000133106	9.45114e-05	0	0	0	0.000597675	0.00097421	1.63	48.76	0	0.01	0	0.00192663
TW21	1400	3.59	0.001805	9.11357e-08	0.166777	0.000253455	0	0.000116204	0	0.000134637	9.29783e-05	0	0	0	0.000597675	0.00097421	1.63	45.94	0	0.09	0	0.00192663
TW21	1400	0.18	2.17307e-06	9.11357e-08	0.326658	0.000257226	0	0.000111765	0	0.000133381	9.51634e-05	0	0	0	0.000597675	0.00097421	1.63	47.58	0	0.01	0	0.00192663
TW21	1400	2.93	9.23197e-05	2.55738e-08	0.586169	0.000250553	0	0.000119778	0	0.000134028	9.29793e-05	0	0	0	0.000597675	0.000597675	1	45.76	0	0.04	0	0.00192663
TW21	1300	2.41	0.000183671	1.72676e-08	0.309305	0.000263626	0	0.000123295	0	0.000144331	0.000103665	0	0	0	0.000635667	0.00103614	1.63	45.01	0	0.16	0	0.00203208
TW21	1400	2.12	0.00158585	3.17221e-07	0.101545	0.000252317	0	0.000116722	0	0.000132587	9.51105e-05	0	0	0	0.000597675	0.00119535	2	45.76	0	0.03	0	0.00192663
TW21	1400	0.77	0.000121891	9.11357e-08	0.0834273	0.000311203	4.04835e-06	0.00010088	1.53469e-05	7.48161e-05	7.46454e-05	1.55937e-05	0	0	0.000597675	0.00097421	1.63	54.94	0	0.06	0	0.00192663
TW21	1400	2.54	0.00038489	9.11357e-08	0.352088	0.000245304	0	0.00010692	4.13593e-05	0.000118923	8.41248e-05	0	0	0	0.000597675	0.00097421	1.63	43.05	0	0.06	0	0.00192663
TW21	1400	2.7	0.000350317	9.11357e-08	0.399055	0.000251212	0	9.30795e-05	7.78457e-05	0.000101983	7.2403e-05	0	0	0	0.000597675	0.00097421	1.63	42.34	0	0.19	0	0.00192663
TW21	1400	3.49	0.000136408	9.11357e-08	0.715327	0.000225747	0	8.7263e-05	0.000105872	0.000103952	7.39288e-05	0	0	0	0.000597675	0.00097421	1.63	37.23	0	0.28	0	0.00192663
TW21	1400	1.6	0.000554944	9.11357e-08	0.0719176	0.000306356	4.20205e-06	0.000105334	2.35895e-06	7.80515e-05	7.97286e-05	2.03444e-05	0	0	0.000597675	0.00097421	1.63	54.3	0	0.03	0	0.00192663
TW21	1500	2.66	0.000865867	3.98709e-07	0.35632	0.000235887	0	0.000109379	0	0.000127067	9.07616e-05	0	0	0	0.000563968	0.000919268	1.63	45.22	0	0.07	0	0.00183219
TW21	1400	0.69	0.00140598	0.000192932	0.33621	0.000247424	0	0.00011261	0	0.000132356	9.54209e-05	0	0	0	0.000597675	0.00097421	1.63	44.31	0	0.04	0	0.00192663
TW21	1400	0.33	0.00123538	0.000192932	0.0439651	0.000297435	4.42361e-06	0.000103957	1.69417e-05	7.49854e-05	7.01701e-05	1.89615e-05	0	0	0.000597675	0.00097421	1.63	51.09	0	0.02	0	0.00192663
TW21	1300	3.39	4.36342e-06	5.02672e-10	0.885607	0.000266196	0	0.000124456	0	0.000146366	9.80655e-05	0	0	0	0.000635667	0.000317834	0.5	45.63	0	0.04	0	0.00203208
TW21	1400	0.41	3.02275e-05	9.11357e-08	0.112505	0.00030766	3.95762e-06	0.00010634	7.89933e-06	7.41221e-05	7.62387e-05	2.02876e-05	0	0	0.000597675	0.00097421	1.63	54.39	0	0.09	0	0.00192663
TW21	1400	0.32	1.77947e-05	9.11357e-08	0.119927	0.000302112	4.15148e-06	0.000105446	1.21189e-05	7.47024e-05	7.7933e-05	2.03157e-05	0	0	0.000597675	0.00097421	1.63	54.2	0	0.01	0	0.00192663
TW21	1500	1.77	0.00108642	3.98709e-07	0.130137	0.000269814	3.85388e-06	9.59639e-05	4.03308e-05	6.62118e-05	6.98889e-05	1.67987e-05	0	0	0.000563968	0.000919268	1.63	49.51	0	0.09	0	0.00183219
TW21	1300	1.52	0.000262504	1.72676e-08	0.0315842	0.000325414	4.55866e-06	0.000113	5.56879e-06	8.2462e-05	8.33036e-05	1.98893e-05	0	0	0.000635667	0.00103614	1.63	54.24	0	0.02	0	0.00203208
TW21	1200	1.48	0.000112519	2.61032e-09	-0.00117751	0.000324916	5.0484e-06	0.000120523	4.38229e-05	7.76479e-05	8.20285e-05	2.37888e-05	0	0	0.000678817	0.00110647	1.63	50.84	0	0.19	0	0.00215066
TW21	1400	2.05	8.59023e-05	2.55738e-08	0.4467	0.000290077	4.05257e-06	9.93338e-05	3.67147e-05	7.41734e-05	7.40341e-05	1.80793e-05	0	0	0.000597675	0.000597675	1	50.08	0	0.14	0	0.00192663
TW21	1400	1.62	0.00198422	3.02636e-07	-0.0690498	0.000288445	4.14322e-06	9.91259e-05	3.94331e-05	7.35483e-05	7.30174e-05	1.91294e-05	0	0	0.000597675	0.00119535	2	50.28	0	0.12	0	0.00192663
TW21	1350	2.19	8.83973e-06	1.11256e-09	0.628805	0.000300225	4.51548e-06	0.000102474	4.09479e-05	7.68084e-05	7.65298e-05	1.34796e-05	0	0	0.000616086	0.000308043	0.5	50.52	0	0.11	0	0.00197786
TW21	1400	1.23	1.32834e-05	2.55738e-08	0.6302	0.000259753	0	0.000107734	0	0.000138648	9.09543e-05	0	0	0	0.000597675	0.000597675	1	48.68	0	0.03	0	0.00192663
TW21	1400	0.81	0.000262282	3.02636e-07	0.0693306	0.000263932	0	0.000111274	0	0.000127599	9.40194e-05	0	0	0	0.000597675	0.00119535	2	47.61	0	0.02	0	0.00192663
RW25	1200	2.64	2.61334e-05	5.53915e-10	0.398867	0.000288922	4.53675e-06	9.69749e-05	4.27885e-05	7.82384e-05	7.68903e-05	1.19225e-05	1.5232e-07	7.72852e-05	0.000678817	0.000712758	1.05	48.39	1.94	0.06	0.02	0.00215066
RW25	1200	2.68	2.60434e-05	5.53915e-10	0.406147	0.000281226	4.36678e-06	9.59854e-05	4.10633e-05	7.41565e-05	7.33193e-05	1.18156e-05	1.48079e-07	9.56598e-05	0.000678817	0.000712758	1.05	48.45	2.47	0.08	0.02	0.00215066
RW25	1200	2.85	2.56616e-05	5.53915e-10	0.436064	0.000264184	4.03427e-06	8.55202e-05	3.8482e-05	6.89291e-05	6.83567e-05	1.12448e-05	1.39595e-07	0.000136912	0.000678817	0.000712758	1.05	48.28	3.75	0.08	0.02	0.00215066
RW25	1200	3.13	2.50345e-05	5.53915e-10	0.482135	0.00026192	4.06451e-06	8.25876e-05	3.74797e-05	6.94459e-05	6.92235e-05	1.0581e-05	1.40642e-07	0.000142352	0.000678817	0.000712758	1.05	47.51	3.87	0.18	0.02	0.00215066
RW25	1300	1.7	0.000302182	1.72676e-08	0.0496232	0.000295135	4.42593e-06	9.89131e-05	2.47425e-05	7.97921e-05	7.7181e-05	1.53191e-05	2.20713e-07	3.88684e-05	0.000635667	0.00103614	1.63	51.17	1.01	0.08	0.03	0.00203208
RW25	1300	2.23	0.000289332	1.72676e-08	0.176915	0.000286077	4.26881e-06	8.84762e-05	3.91457e-05	7.85974e-05	7.59275e-05	1.4209e-05	1.50789e-07	4.77192e-05	0.000635667	0.00103614	1.63	48.4	1.21	0.08	0.02	0.00203208
RW25	1300	2.7	0.000278002	1.72676e-08	0.268648	0.000242399	3.70254e-06	7.5227e-05	3.35305e-05	6.68036e-05	6.49945e-05	1.23535e-05	1.98244e-07	0.000135498	0.000635667	0.00103614	1.63	46.79	3.92	0.16	0.03	0.00203208
RW25	1200	2.93	5.29545e-06	7.79648e-11	0.577891	0.000304209	4.7064e-06	9.82415e-05	4.16967e-05	8.20141e-05	7.96407e-05	9.39341e-06	7.82332e-08	5.77005e-05	0.000678817	0.000339409	0.5	49.6	1.41	0.08	0.01	0.00215066
RW25	1200	3.26	5.1421e-06	6.64802e-11	0.61332	0.000281028	4.33275e-06	9.09478e-05	2.82414e-05	7.31861e-05	7.11683e-05	1.30081e-05	2.13969e-07	0.000115654	0.000678817	0.000339409	0.5	50.26	3.1	0.08	0.03	0.00215066
RW25	1200	3.37	5.09114e-06	6.52896e-11	0.627933	0.000279352	4.30202e-06	8.48171e-05	3.08689e-05	7.88325e-05	7.16382e-05	7.68345e-06	1.44439e-07	0.000120129	0.000678817	0.000339409	0.5	49.34	3.18	0.08	0.02	0.00215066
this study	1200	1.83	2.79544e-05	5.53915e-10	0.225087	0.000259622	1.94761e-06	7.88441e-05	1.07082e-05	5.43749e-05	3.05097e-05	1.76558e-05	2.83046e-06	0.000221467	0.000678817	0.000712758	1.05	56.16	7.18	0.04	0.48	0.00215066
this study	1200	0.18	0.000134483	2.61032e-09	-0.954887	0.0003767	3.09427e-07	7.12021e-05	6.23389e-06	2.14602e-06	6.05905e-06	3.09982e-05	1.92149e-05	0.000165	0.000678817	0.00110647	1.63	73.27	4.81	0.01	2.93	0.00215066
this study	1200	1.39	0.000122751	2.61032e-09	-0.0473246	0.000277421	2.14279e-06	8.20815e-05	1.32983e-05	2.42026e-05	3.38216e-05	2.31919e-05	4.17811e-06	0.000217599	0.000678817	0.00110647	1.63	58.44	6.87	0.03	0.69	0.00215066
this study	1200	1.32	0.000123398	2.61032e-09	-0.0709064	0.000269894	2.04989e-06	8.57709e-05	1.33568e-05	2.21308e-05	3.19106e-05	2.21317e-05	4.07486e-06	0.000226627	0.000678817	0.00110647	1.63	57.45	7.23	0.03	0.68	0.00215066
this study	1200	1.24	0.000124192	2.61032e-09	-0.0994512	0.000312057	2.33519e-06	9.62809e-05	1.50115e-05	2.51418e-05	3.63042e-05	2.59764e-05	5.27915e-06	0.000159472	0.000678817	0.00110647	1.63	60.32	4.62	0.02	0.8	0.00215066
this study	1200	1.31	2.91386e-05	5.53915e-10	0.0708973	0.00030215	2.21383e-06	9.68217e-05	1.37635e-05	2.45366e-05	3.61763e-05	2.15628e-05	3.62635e-06	0.000177042	0.000678817	0.000712758	1.05	60.58	5.32	0.02	0.57	0.00215066
this study	1200	1.52	2.86681e-05	5.53915e-10	0.139005	0.000280778	2.22805e-06	8.32136e-05	1.2223e-05	2.46386e-05	3.28046e-05	2.03734e-05	3.35118e-06	0.000218321	0.000678817	0.000712758	1.05	58.78	6.85	0.02	0.55	0.00215066
this study	1200	1.26	2.92516e-05	5.53915e-10	0.0531567	0.000300967	3.61909e-06	7.06828e-05	1.40991e-05	1.11401e-05	1.96652e-05	2.36325e-05	6.97028e-06	0.000227175	0.000678817	0.000712758	1.05	64.44	7.29	0.04	1.17	0.00215066
this study	1200	1.38	0.000122799	2.61032e-09	-0.0505444	0.000277755	3.32748e-06	6.5191e-05	1.47944e-05	1.03233e-05	1.85719e-05	2.45117e-05	7.75035e-06	0.000255764	0.000678817	0.00110647	1.63	62.17	8.58	0.03	1.36	0.00215066
this study	1200	0.76	3.04085e-05	5.53915e-10	-0.174823	0.000248408	2.91851e-06	0.000102804	3.99264e-06	9.59631e-06	1.70818e-05	2.48767e-05	7.23225e-06	0.000261116	0.000678817	0.000712758	1.05	58.27	9.18	0.02	1.33	0.00215066
this study	1200	0.88	3.01317e-05	5.53915e-10	-0.109169	0.000271018	3.24011e-06	8.64027e-05	4.98957e-06	1.03664e-05	1.9851e-05	2.57447e-05	7.32488e-06	0.000249048	0.000678817	0.000712758	1.05	60.41	8.32	0.02	1.28	0.00215066
this study	1200	1.1	0.000125555	2.61032e-09	-0.15385	0.000265766	3.07546e-06	8.47491e-05	1.73963e-05	9.07361e-06	1.86385e-05	2.80028e-05	8.51701e-06	0.000242757	0.000678817	0.00110647	1.63	58.51	8.01	0.03	1.47	0.00215066
this study	1200	0.46	3.10876e-05	5.53915e-10	-0.397675	0.000342647	4.8657e-07	6.17472e-05	3.12914e-06	1.85947e-06	4.85051e-06	1.66586e-05	1.35534e-05	0.000233029	0.000678817	0.000712758	1.05	74.17	7.56	0.02	2.3	0.00215066
this study	1200	0.54	0.000130927	2.61032e-09	-0.471948	0.00032307	5.20153e-07	6.11737e-05	3.08356e-06	1.64914e-06	4.93837e-06	1.35828e-05	1.37581e-05	0.000256187	0.000678817	0.00110647	1.63	70.09	8.33	0.03	2.34	0.00215066
this study	1200	1.26	6.08264e-06	4.44247e-11	0.120231	0.000310733	2.35338e-06	9.49268e-05	5.1902e-06	2.97567e-05	3.46319e-05	1.87712e-05	3.29349e-06	0.00017824	0.000678817	0.000339409	0.5	62.58	5.38	0.03	0.52	0.00215066
this study	1200	0.75	6.32352e-06	4.2083e-11	-0.119392	0.000322279	3.66579e-06	0.000101597	6.11197e-07	1.09686e-05	2.17694e-05	2.71117e-05	7.52064e-06	0.00018239	0.000678817	0.000339409	0.5	66.14	5.61	0.02	1.21	0.00215066

## Sheet: model fit
Model covariates for our logCCl model obtained through LASSO regression analysis
λ-1SE (mean of 100 CVs) = 0.00263198 ± 0.003304362 ; mean RMSE = 0.1140529
		Covariate	mean	RSE %
		(Intercept)	1.1536	0.596393
		Si/T	-3054.83	0.0985324
		Fe/T	2058.96	6.16816
		Ca/T	4359.32	1.26855
		K/T	-3875.59	0.688927
		P/T	-513.875	2.93846
		Mg/T	163.165	19.8572

## Sheet: corrected experimental data
	60.07	79.847	101.93	71.835	70.93	40.295	56.068	61.97	94.186	35.45	269.79	231.73	186.207	141.89	151.95	74.68	9.003												mol wt. %/M on cation cation basis																		single cation mol fractions
	SiO2	TiO2	Al2O3	FeOT	MnO	MgO	CaO	Na2O	K2O	Cl	I2O	Ag2O	Re	P2O5*	Cr2O3*	NiO*	H2O	Total	T	P	Final Molar Cl/(Cl+I)	Molar Ag/(Ag+Pt)	fCl2	fO2		CCl	log10CCl	ID	SiO2	TiO2	Al2O3	FeOT	MnO	MgO	CaO	Na2O	K2O	Cl	I2O	Ag2O	Re	P2O5*	Cr2O3*	NiO*	H2O	Total	SiO2	TiO2	Al2O3
Thomas and Wood 2023	70.47	0.02	19.35	0.13	0	2.93	0.15	5.77	0.19	0.56	0.06	0.45	0	0	0	0	0	100.08	1400	1.63	0.325	0.879	0.00105595	9.11357e-08	-7.04031	0.299426	-0.523711	Ab/Fo-1	1.17313	0.000250479	0.379672	0.0018097	0	0.0727137	0.00267532	0.186219	0.00403457	0.0157969	0.00044479	0.00388383	0	0	0	0	0	1.82484	0.64287	0.000137261	0.208058
Thomas and Wood 2023	63.51	0.03	15.49	0.1	0	2.43	11.06	4.7	0.24	1.41	0.07	0.35	0	0	0	0	0	99.39	1400	1.63	0.276	0.943	0.00066168	9.11357e-08	-7.04031	0.952395	-0.0211829	Ab/Fo-2	1.05727	0.000375719	0.303934	0.00139208	0	0.0603052	0.19726	0.151686	0.0050963	0.0397743	0.000518922	0.00302076	0	0	0	0	0	1.78086	0.593684	0.000210976	0.170667
Thomas and Wood 2023	55.97	0.03	12.44	0.11	0	1.87	19.69	3.49	0.32	2.75	0.14	0.22	0	0	0	0	0	97.03	1400	1.63	0.183	0.812	0.000392323	9.11357e-08	-7.04031	2.41231	0.382433	Ab/Fo-3	0.931746	0.000375719	0.244089	0.00153129	0	0.0464077	0.351181	0.112635	0.00679507	0.077574	0.00103784	0.00189876	0	0	0	0	0	1.6977	0.548829	0.000221311	0.143777
Thomas and Wood 2023	57.87	0.04	15.88	0	0.08	2.43	11.54	7.89	0.07	0.46	0.22	0.12	0	0	0	0	0	96.6	1400	1.63	0.123	0.892	0.00014687	9.11357e-08	-7.04031	0.659497	-0.180787	Ab/Fo-6	0.963376	0.000500958	0.311586	0	0.00112787	0.0603052	0.205822	0.254639	0.00148642	0.012976	0.0016309	0.00103569	0	0	0	0	0	1.80151	0.53476	0.000278077	0.172958
Thomas and Wood 2023	69.65	0.97	15.98	0.69	0.04	1.5	3.49	0.62	4.02	0.46	0.16	1	0	0	0	0	0	98.58	1400	1.63	0.332	0.854	0.00116738	9.11357e-08	-7.04031	0.233923	-0.630927	Dacite-1	1.15948	0.0121482	0.313549	0.00960535	0.000563936	0.0372255	0.0622458	0.0200097	0.085363	0.012976	0.00118611	0.00863073	0	0	0	0	0	1.71001	0.678056	0.0071042	0.183361
Thomas and Wood 2023	45.44	4.37	10.41	7.15	0.17	14.11	11.43	1.05	0.2	2.23	0.06	0.33	0	0.693	0	0	0	97.643	1400	1.63	0.221	0.913	0.000452581	9.11357e-08	-7.04031	1.82129	0.260379	TNR14-1	0.756451	0.0547297	0.204258	0.0995337	0.00239673	0.350168	0.20386	0.0338874	0.00424692	0.0629055	0.00044479	0.00284814	0	0.00976813	0	0	0	1.72259	0.439135	0.0317717	0.118576
Thomas and Wood 2023	51.75	0.03	7.84	11.61	0.09	22.79	5.72	0.04	0.03	1.62	0.05	0.26	0	0	0.57	0.1	0	102.5	1400	1.63	0.265	0.882	0.000697281	9.11357e-08	-7.04031	1.06594	0.0277331	HA3_2	0.861495	0.000375719	0.153831	0.16162	0.00126886	0.565579	0.102019	0.00129095	0.000637037	0.0456982	0.000370659	0.00224399	0	0	0.00750247	0.00133905	0	1.85957	0.463276	0.000202046	0.0827239
Thomas and Wood 2023	56.3	0.06	8.94	0.54	0.06	15.31	12.07	0.09	0.04	1.75	0.02	0.42	0	0	0.17	0.13	0	95.9	1400	1.63	0.254	0.858	0.000676934	9.11357e-08	-7.04031	1.16866	0.067687	HA4-1	0.93724	0.000751437	0.175415	0.00751723	0.000845904	0.379948	0.215274	0.00290463	0.000849383	0.0493653	0.000148263	0.00362491	0	0	0.00223758	0.00174076	0	1.7285	0.542228	0.000434734	0.101484
Thomas and Wood 2023	75.44	0.33	13.25	0.13	0.02	0.27	0.92	0.56	6.12	0.27	0.05	0.85	0	0	0	0	0	98.21	1400	1.63	0.34	0.812	0.00135425	9.11357e-08	-7.04031	0.127478	-0.894564	Rhyolite	1.25587	0.0041329	0.259982	0.0018097	0.000281968	0.00670058	0.0164086	0.0180733	0.129956	0.00761636	0.000370659	0.00733612	0	0	0	0	0	1.70092	0.738346	0.00242981	0.152848
Thomas and Wood 2023	77.51	0.08	12.82	0.18	0.03	0.11	0.73	2.73	3.82	0.27	0.02	0.5	0	0	0	0	0	98.8	1400	1.63	0.34	0.832	0.00128993	9.11357e-08	-7.04031	0.130618	-0.883996	LIP17714	1.29033	0.00100192	0.251545	0.00250574	0.000422952	0.00272987	0.0130199	0.0881071	0.0811161	0.00761636	0.000148263	0.00431537	0	0	0	0	0	1.73524	0.743602	0.000577393	0.144963
Thomas and Wood 2023	64.5	0.63	17.29	2.04	0.01	3.14	6.22	2.81	0.86	0.9	0.04	0.6	0	0	0	0	0	99.04	1400	1.63	0.306	0.893	0.000906971	9.11357e-08	-7.04031	0.51924	-0.284632	AN-2	1.07375	0.00789009	0.339252	0.0283984	0.000140984	0.0779253	0.110937	0.090689	0.0182617	0.0253879	0.000296527	0.00517844	0	0	0	0	0	1.75272	0.612619	0.00450163	0.193558
Thomas and Wood 2023	42.82	0.02	10.27	10.26	0.01	14.56	15.44	0.04	0.01	3.05	0.08	0.32	0	0	0	0	0	96.88	1400	1.63	0.158	0.938	0.00021916	9.11357e-08	-7.04031	3.57965	0.553841	SM-1	0.712835	0.000250479	0.201511	0.142827	0.000140984	0.361335	0.27538	0.00129095	0.000212346	0.0860367	0.000593054	0.00276183	0	0	0	0	0	1.69914	0.419527	0.000147415	0.118596
Thomas and Wood 2023	55.41	0.6	14.26	5.19	0	8.85	9.13	1.54	0.61	1.71	0.08	0.35	0	0	0	0	0	97.73	1400	1.63	0.257	0.916	0.000608035	9.11357e-08	-7.04031	1.20491	0.0809539	HiMgAnd	0.922424	0.00751437	0.2798	0.0722489	0	0.21963	0.162838	0.0497015	0.0129531	0.048237	0.000593054	0.00302076	0	0	0	0	0	1.73072	0.53297	0.00434175	0.161666
Thomas and Wood 2023	51.95	2.44	10.97	6.93	0.15	12.39	9.42	0.96	0.14	1.9	0.05	0.4	0	0	0	0	0	97.7	1400	1.63	0.244	0.947	0.000512782	9.11357e-08	-7.04031	1.45784	0.163709	HAW-16095	0.864824	0.0305584	0.215246	0.0964711	0.00211476	0.307482	0.16801	0.0309827	0.00297284	0.0535966	0.000370659	0.00345229	0	0	0	0	0	1.72249	0.502079	0.0177409	0.124962
Thomas and Wood 2023	55.73	3.68	17.43	0.15	0.12	4.49	9.89	3.14	1.1	1.4	0.04	0.38	0	0	0	0	0	97.55	1400	1.63	0.276	0.837	0.000839887	9.11357e-08	-7.04031	0.839344	-0.0760602	EGT17-1	0.927751	0.0460881	0.341999	0.00208812	0.00169181	0.111428	0.176393	0.101339	0.023358	0.0394922	0.000296527	0.00327968	0	0	0	0	0	1.73571	0.534507	0.0265529	0.197037
Thomas and Wood 2023	54.8	0.86	16.34	0.08	0.07	10.54	13.22	1.06	0.07	1.7	0.02	0.48	0	0	0	0	0	99.24	1400	1.63	0.257	0.754	0.000897381	9.11357e-08	-7.04031	0.986013	-0.00611745	KK3b-2	0.912269	0.0107706	0.320612	0.00111366	0.000986888	0.261571	0.235785	0.0342101	0.00148642	0.0479549	0.000148263	0.00414275	0	0	0	0	0	1.7831	0.511621	0.00604039	0.179806
Thomas and Wood 2023	49.32	0.94	9.04	16.11	0.28	12.56	6.35	0.07	0.02	2.02	0.09	0.41	0	0	0	0.46	0	97.67	1400	1.63	0.236	0.961	0.000465833	9.11357e-08	-7.04031	1.62614	0.211158	Mars-1	0.821042	0.0117725	0.177377	0.224264	0.00394755	0.311701	0.113255	0.00225916	0.000424692	0.0569817	0.000667186	0.0035386	0	0	0	0.00615961	0	1.67641	0.489763	0.00702246	0.105808
Thomas and Wood 2023	45.93	2.53	16.45	8.94	0.28	4.33	11.77	2.68	1.19	1.91	0.1	0.43	0	1.22	0	0	0	97.76	1400	1.63	0.244	0.906	0.000560243	9.11357e-08	-7.04031	1.40206	0.146767	Neph-1	0.764608	0.0316856	0.322771	0.124452	0.00394755	0.107458	0.209924	0.0864935	0.0252691	0.0538787	0.000741317	0.00371122	0	0.0171964	0	0	0	1.69826	0.450231	0.0186577	0.19006
Thomas and Wood 2023	47.42	2.59	12.12	5.46	0.18	12.9	9.72	2.06	0.6	2.06	0.08	0.36	0	1.496	0	0	0	97.046	1400	1.63	0.234	0.897	0.000525654	9.11357e-08	-7.04031	1.56113	0.193439	Basanite-1	0.789412	0.032437	0.23781	0.0760075	0.00253771	0.320139	0.173361	0.0664838	0.0127407	0.05811	0.000593054	0.00310706	0	0.0210868	0	0	0	1.73572	0.454805	0.018688	0.13701
Thomas and Wood 2023	45.77	7.54	11.13	12.89	0.47	6.92	8.59	0.47	0.033	2.03	0.1	0.54	0	0	0	0	0	96.483	1400	1.63	0.235	0.935	0.000487939	9.11357e-08	-7.04031	1.59674	0.203235	Lunar-1	0.761944	0.0944306	0.218385	0.179439	0.00662625	0.171733	0.153207	0.0151686	0.000700741	0.0572638	0.000741317	0.0046606	0	0	0	0	0	1.60704	0.47413	0.0587607	0.135893
Thomas and Wood 2023	75.3	0.07	13.6	0.9	0.08	0.15	0.69	3.59	3.4	0.15	0.2	0.67	0	0	0	0	0	98.8	1400	1.63	0.347	0.948	0.00103489	9.11357e-08	-7.04031	0.081015	-1.09143	KK-Rhy	1.25354	0.000876677	0.26685	0.0125287	0.00112787	0.00372255	0.0123065	0.115863	0.0721976	0.00423131	0.00148263	0.00578259	0	0	0	0	0	1.74627	0.717835	0.000502027	0.152811
Thomas and Wood 2023	62.21	1.56	19.79	0.05	0.04	2.02	4.35	5.63	2.15	0.83	0.06	0.36	0	0	0	0	0	99.05	1400	1.63	0.31	0.764	0.00127172	9.11357e-08	-7.04031	0.404394	-0.393195	Syn-Phono-1	1.03563	0.0195374	0.388306	0.00069604	0.000563936	0.0501303	0.0775844	0.181701	0.0456543	0.0234133	0.00044479	0.00310706	0	0	0	0	0	1.80335	0.574279	0.0108339	0.215325
Thomas and Wood 2023	59.17	0.35	24.29	1.21	0.15	0.22	2.2	5.41	5.66	0.68	0.19	0.54	0	0	0	0	0	100.07	1400	1.63	0.319	0.955	0.000861843	9.11357e-08	-7.04031	0.402455	-0.395283	Phono-1	0.985017	0.00438338	0.476602	0.0168442	0.00211476	0.00545973	0.0392381	0.174601	0.120188	0.0191819	0.0014085	0.0046606	0	0	0	0	0	1.83052	0.538109	0.00239462	0.260365
Thomas and Wood 2023	45.91	0.04	13.99	0.18	0.01	14.03	13.46	5.17	0.01	2.15	0.14	0.2	0	0	0	0	0	95.29	1400	1.63	0.227	0.8	0.000621907	9.11357e-08	-7.04031	1.49795	0.175498	CMAS+Na-1	0.764275	0.000500958	0.274502	0.00250574	0.000140984	0.348182	0.240066	0.166855	0.000212346	0.0606488	0.00103784	0.00172615	0	0	0	0	0	1.8	0.424596	0.000278309	0.152501
Thomas and Wood 2023	44.93	0.02	16.72	0.07	0	15.73	15.62	1.72	0.01	2.32	0.06	0.28	0	0	0	0	0	97.48	1400	1.63	0.214	0.836	0.000506137	9.11357e-08	-7.04031	1.79174	0.253276	CMAS+Na-2	0.747961	0.000250479	0.328068	0.000974455	0	0.390371	0.27859	0.0555107	0.000212346	0.0654443	0.00044479	0.00241661	0	0	0	0	0	1.8048	0.414429	0.000138785	0.181775
Thomas and Wood 2023	47.37	0.02	16.17	0.1	0	11.28	20.65	0.04	0.02	2.41	0.03	0.34	0	0	0	0	0	98.43	1400	1.63	0.208	0.937	0.000380628	9.11357e-08	-7.04031	2.14629	0.331689	Fo5Di48An47	0.78858	0.000250479	0.317277	0.00139208	0	0.279935	0.368303	0.00129095	0.000424692	0.0679831	0.000222395	0.00293445	0	0	0	0	0	1.76061	0.447902	0.000142268	0.180208
Thomas and Wood 2023	50.01	0.02	13.01	0.07	0	13.83	18.47	0.03	0.01	2.6	0.05	0.36	0	0	0	0	0	98.46	1400	1.63	0.194	0.793	0.000462286	9.11357e-08	-7.04031	2.10107	0.32244	En17An43Di40	0.832529	0.000250479	0.255273	0.000974455	0	0.343219	0.329421	0.00096821	0.000212346	0.0733427	0.000370659	0.00310706	0	0	0	0	0	1.76633	0.471334	0.000141808	0.144522
Thomas and Wood 2023	75.13	0.04	15.94	0.08	0	0.06	0.16	4.25	2.96	0.31	0.18	0.44	0	0	0	0	0	99.55	1400	1.63	0.339	0.916	0.00105794	9.11357e-08	-7.04031	0.165597	-0.780947	Granite-2	1.25071	0.000500958	0.312764	0.00111366	0	0.00148902	0.00285368	0.137163	0.0628544	0.00874471	0.00133437	0.00379752	0	0	0	0	0	1.77458	0.704792	0.000282297	0.176247
Thomas and Wood 2023	70.19	0.03	15.79	0.06	0	5.11	0.18	4.33	2.47	0.61	0.16	0.63	0	0	0	0	0	99.56	1400	1.63	0.323	0.77	0.00135918	9.11357e-08	-7.04031	0.287484	-0.541387	Gran+Mg-1	1.16847	0.000375719	0.30982	0.000835247	0	0.126815	0.00321039	0.139745	0.0524494	0.0172073	0.00118611	0.00543736	0	0	0	0	0	1.80834	0.646155	0.000207769	0.171328
Thomas and Wood 2023	68.99	0.05	15.48	0.13	0	6.3	0.32	4.24	2.4	0.67	0.21	0.56	0	0	0	0	0	99.35	1400	1.63	0.32	0.918	0.000938573	9.11357e-08	-7.04031	0.379982	-0.420237	Gran+Mg-2	1.14849	0.000626198	0.303738	0.0018097	0	0.156347	0.00570736	0.13684	0.050963	0.0188999	0.00155677	0.00483321	0	0	0	0	0	1.81091	0.634206	0.000345791	0.167726
Thomas and Wood 2023	66.84	0.04	16.08	0.04	0.01	7.93	0.58	4.2	2.2	0.78	0.06	0.49	0	0	0	0	0	99.25	1400	1.63	0.313	0.844	0.00106232	9.11357e-08	-7.04031	0.415803	-0.381112	Gran+Mg-3	1.1127	0.000500958	0.315511	0.000556832	0.000140984	0.196799	0.0103446	0.135549	0.0467161	0.0220028	0.00044479	0.00422906	0	0	0	0	0	1.82349	0.610203	0.000274724	0.173025
Thomas and Wood 2023	64.44	0.62	17.48	0	0.07	3.31	6.59	3.84	1.18	0.72	0.05	0.43	0	0	0	0	0	98.73	1400	1.63	0.227	0.785	0.000645901	9.11357e-08	-7.04031	0.492234	-0.307828	AN-1	1.07275	0.00776485	0.34298	0	0.000986888	0.0821442	0.117536	0.123931	0.0250568	0.0203103	0.000370659	0.00371122	0	0	0	0	0	1.77723	0.603607	0.00436907	0.192986
Thomas and Wood 2023	51.42	0.82	15.33	4.19	0.15	10.21	12.68	1.73	0.13	1.13	0.05	0.34	0	0	0	0	0	98.18	1400	1.63	0.13	0.707	0.000261157	9.11357e-08	-7.04031	1.21493	0.0845499	KK3b-1	0.856001	0.0102696	0.300795	0.0583281	0.00211476	0.253381	0.226154	0.0558335	0.0027605	0.0318759	0.000370659	0.00293445	0	0	0	0	0	1.76894	0.483906	0.00580552	0.170042
Thomas and Wood 2023	58.3	0.34	22.91	2.22	0.22	0.19	1.87	6.36	5.8	0.44	0.32	0.37	0	0	0	0	0	99.34	1400	1.63	0.17	0.943	0.000251031	9.11357e-08	-7.04031	0.482515	-0.316489	Phono-2	0.970534	0.00425814	0.449524	0.0309042	0.00310165	0.00471523	0.0333524	0.205261	0.123161	0.0124118	0.00237222	0.00319337	0	0	0	0	0	1.83038	0.530237	0.00232638	0.245591
Thomas and Wood 2023	71.78	0.91	15.38	0.08	0.03	1.56	3.23	0.5	3.78	0.17	0.04	0.78	0	0	0	0	0	98.24	1400	1.63	0.142	0.776	0.000258647	9.11357e-08	-7.04031	0.183661	-0.735982	Dacite-2	1.19494	0.0113968	0.301776	0.00111366	0.000422952	0.0387145	0.0576086	0.0161368	0.0802667	0.00479549	0.000296527	0.00673197	0	0	0	0	0	1.7094	0.699039	0.00666712	0.176539
Thomas and Wood 2023	67.92	0.95	16.33	2.24	0.04	1.57	3.51	0.58	3.94	0.47	0.14	0.92	0	0	0	0	0	98.61	1400	1.63	0.33	0.856	0.00114798	9.11357e-08	-7.04031	0.24102	-0.617947	Dacite-3	1.13068	0.0118978	0.320416	0.0311826	0.000563936	0.0389627	0.0626026	0.0187187	0.0836642	0.0132581	0.00103784	0.00794028	0	0	0	0	0	1.70767	0.66212	0.00696726	0.187634
Thomas and Wood 2023	65.88	0.99	16.83	3.34	0.05	1.61	3.55	0.55	3.5	0.5	0.19	1.05	0	0	0	0	0	98.04	1400	1.63	0.329	0.854	0.00114638	9.11357e-08	-7.04031	0.256583	-0.590773	Dacite-4	1.09672	0.0123987	0.330227	0.0464954	0.00070492	0.0399553	0.063316	0.0177505	0.074321	0.0141044	0.0014085	0.00906227	0	0	0	0	0	1.69236	0.648042	0.00732629	0.195128
Thomas and Wood 2021	45.27	0	17.82	0	0	16.33	16.26	0	0	2.74	0.05	0.23	0	0	0	0	0	98.7	1400	1.63	0.183065	0.837329	0.00036921	9.11357e-08	-7.04031	2.47763	0.394036	AgI/Cl-002	0.753621	0	0.349652	0	0	0.405261	0.290005	0	0	0.077292	0.000370659	0.00198507	0	0	0	0	0	1.80089	0.41847	0	0.194154
Thomas and Wood 2021	45.35	0	17.95	0	0	16.34	16.24	0	0	2.55	0.04	0.27	0	0	0	0	0	98.74	1400	1.63	0.1977	0.844023	0.000423796	9.11357e-08	-7.04031	2.15221	0.332884	AgI/Cl-005	0.754953	0	0.352202	0	0	0.405509	0.289648	0	0	0.0719323	0.000296527	0.0023303	0	0	0	0	0	1.80494	0.41827	0	0.195133
Thomas and Wood 2021	44.88	0	17.7	0	0	16.41	16.19	0	0	2.56	0.03	0.26	0	0	0	0	0	98.03	1400	1.63	0.1977	0.860992	0.000407255	9.11357e-08	-7.04031	2.20409	0.343229	AgI/Cl-006	0.747128	0	0.347297	0	0	0.407247	0.288757	0	0	0.0722144	0.000222395	0.00224399	0	0	0	0	0	1.79289	0.416716	0	0.193707
Thomas and Wood 2021	45.33	0	17.98	0	0	16.25	16.48	0	0	2.24	0.04	0.25	0	0	0	0	0	98.57	1400	1.63	0.220499	0.923683	0.000440171	9.11357e-08	-7.04031	1.85507	0.26836	AgI/Cl-007	0.75462	0	0.352791	0	0	0.403276	0.293929	0	0	0.0631876	0.000296527	0.00215768	0	0	0	0	0	1.80707	0.417593	0	0.195228
Thomas and Wood 2021	46.74	0	17.63	0	0	16.57	16.54	0	0	1.02	0.06	0.2	0	0	0	0	0	98.76	1400	1.63	0.0816302	0.851208	7.1037e-05	9.11357e-08	-7.04031	2.10271	0.32278	AgI/Cl-008	0.778092	0	0.345924	0	0	0.411217	0.294999	0	0	0.0287729	0.00044479	0.00172615	0	0	0	0	0	1.8324	0.424629	0	0.188781
Thomas and Wood 2021	48.36	0	17.11	0	0	16.76	16.26	0	0	0.5	0.06	0.2	0	0	0	0	0	99.25	1400	1.63	0.0451664	0.869222	2.08556e-05	9.11357e-08	-7.04031	1.90231	0.27928	AgI/Cl-009	0.805061	0	0.335721	0	0	0.415932	0.290005	0	0	0.0141044	0.00044479	0.00172615	0	0	0	0	0	1.84889	0.435429	0	0.18158
Thomas and Wood 2021	48.76	0	17.06	0	0	16.65	16.45	0	0	0.21	0.08	0.2	0	0	0	0	0	99.41	1400	1.63	0.0170019	0.86386	2.992e-06	9.11357e-08	-7.04031	2.10941	0.324161	AgI/Cl-010	0.81172	0	0.33474	0	0	0.413203	0.293394	0	0	0.00592384	0.000593054	0.00172615	0	0	0	0	0	1.85537	0.437496	0	0.180416
Thomas and Wood 2021	45.94	0	17.87	0	0	16.37	15.73	0	0	3.59	0	0.14	0	0	0	0	0	99.64	1400	1.63	0.407497	0.84297	0.001805	9.11357e-08	-7.04031	1.46817	0.166777	AgI/Cl-013	0.764774	0	0.350633	0	0	0.406254	0.280552	0	0	0.101269	0	0.0012083	0	0	0	0	0	1.80342	0.424069	0	0.194426
Thomas and Wood 2021	47.58	0	17.54	0	0	16.55	16.43	0	0	0.18	0	0.05	0	0	0	0	0	98.33	1400	1.63	0.0143504	0.855566	2.17307e-06	9.11357e-08	-7.04031	2.12157	0.326658	AgI/Cl-018	0.792076	0	0.344158	0	0	0.410721	0.293037	0	0	0.00507757	0	0.000431537	0	0	0	0	0	1.84042	0.430377	0	0.186999
Thomas and Wood 2021	45.76	0	18.56	0	0	16.42	15.85	0	0	2.93	0.01	0.11	0	0	0	0	0	99.64	1400	1	0.16899	0.858	7.46497e-05	2.06925e-08	-7.68419	4.06731	0.609307	AgI/Cl-019	0.761778	0	0.364171	0	0	0.407495	0.282692	0	0	0.0826516	7.41317e-05	0.000949381	0	0	0	0	0	1.81716	0.419213	0	0.200407
Thomas and Wood 2021	45.01	0	17.86	0	0	16.53	16.52	0	0	2.41	0.02	0.23	0	0	0	0	0	98.58	1300	1.63	0.208023	0.930627	0.000183671	1.72676e-08	-7.76277	2.03847	0.309305	AgI/Cl-020	0.749292	0	0.350437	0	0	0.410225	0.294642	0	0	0.0679831	0.000148263	0.00198507	0	0	0	0	0	1.80673	0.414723	0	0.193962
Thomas and Wood 2021	45.76	0	17.96	0	0	16.13	16.1	0	0	2.12	0.01	0.32	0	0	0	0	0	98.4	1400	2	0.228883	0.83	0.00119511	2.17689e-07	-6.66216	1.32462	0.122092	AgI/Cl-021	0.761778	0	0.352399	0	0	0.400298	0.287151	0	0	0.0598025	7.41317e-05	0.00276183	0	0	0	0	0	1.80446	0.422164	0	0.195293
Thomas and Wood 2021	54.94	0.95	15.11	3.24	0	8.86	12.3	1.42	0	0.77	0.08	0.32	0	0	0	0	0	97.99	1400	1.63	0.100326	0.79865	0.000121891	9.11357e-08	-7.04031	1.21179	0.0834273	AgI/Cl-023	0.9146	0.0118978	0.296478	0.0451034	0	0.219878	0.219376	0.0458286	0	0.0217207	0.000593054	0.00276183	0	0	0	0	0	1.75652	0.520689	0.00677349	0.168787
Thomas and Wood 2021	43.05	0	15.92	8.68	0	14	13.78	0	0	2.54	0.05	0.31	0	0	0	0	0	98.33	1400	1.63	0.198	0.887	0.00038489	9.11357e-08	-7.04031	2.24951	0.352088	AgI/Cl-024	0.716664	0	0.312371	0.120832	0	0.347438	0.245773	0	0	0.0716502	0.000370659	0.00267553	0	0	0	0	0	1.74612	0.410431	0	0.178894
Thomas and Wood 2021	42.34	0	13.31	15.69	0	11.53	11.39	0	0	2.7	0.11	0.28	0	0	0	0	0	97.35	1400	1.63	0.184	0.864	0.000350317	9.11357e-08	-7.04031	2.50643	0.399055	AgI/Cl-025	0.704844	0	0.26116	0.218417	0	0.28614	0.203146	0	0	0.0761636	0.000815449	0.00241661	0	0	0	0	0	1.67694	0.420316	0	0.155736
Thomas and Wood 2021	37.23	0	12.21	20.88	0	11.5	11.38	0	0	3.49	0.14	0.17	0	0	0	0	0	97	1400	1.63	0.12	0.903	0.000136408	9.11357e-08	-7.04031	5.19191	0.715327	AgI/Cl-026	0.619777	0	0.239576	0.290666	0	0.285395	0.202968	0	0	0.0984485	0.00103784	0.00146722	0	0	0	0	0	1.64089	0.377708	0	0.146004
Thomas and Wood 2021	54.3	0.99	15.84	0.5	0	9.28	13.19	1.86	0	1.6	0.04	0.41	0	0	0	0	0	98.01	1400	1.63	0.208637	0.778382	0.000554944	9.11357e-08	-7.04031	1.1801	0.0719176	AgI/Cl-027	0.903945	0.0123987	0.310802	0.0069604	0	0.230302	0.23525	0.060029	0	0.045134	0.000296527	0.0035386	0	0	0	0	0	1.76352	0.51258	0.00703065	0.176239
Thomas and Wood 2021	45.22	0	17.79	0	0	16.34	16.24	0	0	2.66	0.05	0.28	0	0	0	0	0	98.58	1500	1.63	0.189314	0.78603	0.000865867	3.98709e-07	-6.39934	2.27154	0.35632	AgI/Cl-028	0.752788	0	0.349063	0	0	0.405509	0.289648	0	0	0.0750353	0.000370659	0.00241661	0	0	0	0	0	1.7998	0.418263	0	0.193946
Thomas and Wood 2021	44.31	0	17.11	0	0	15.9	15.95	0	0	0.69	0.04	0.66	4.36	0	0	0	0	99.02	1400	1.63	0.316568	0.742	0.00140598	0.000192932	-3.7146	2.16875	0.33621	AgI/Cl-029	0.737639	0	0.335721	0	0	0.39459	0.284476	0	0	0.019464	0.000296527	0.00569628	0.0234148	0	0	0	0	1.78183	0.413978	0	0.188413
Thomas and Wood 2021	51.09	1.01	15.15	3.48	0	8.64	11.25	1.68	0	0.33	0.07	0.83	4.32	0	0	0	0	97.85	1400	1.63	0.329134	0.823	0.00123538	0.000192932	-3.7146	1.10653	0.0439651	AgI/Cl-031	0.850508	0.0126492	0.297263	0.0484444	0	0.214419	0.200649	0.0542198	0	0.00930889	0.000518922	0.00716351	0.0232	0	0	0	0	1.70903	0.497654	0.00740137	0.173936
Thomas and Wood 2021	45.63	0	18.1	0	0	16.83	15.69	0	0	3.39	0.05	0.15	0	0	0	0	0	99.84	1300	0.5	0.128484	0.909	4.36342e-06	5.02672e-10	-9.29872	7.68435	0.885607	AgI/Cl-032	0.759614	0	0.355146	0	0	0.41767	0.279839	0	0	0.0956276	0.000370659	0.00129461	0	0	0	0	0	1.81393	0.418766	0	0.195788
Thomas and Wood 2021	54.39	0.93	15.95	1.67	0	8.79	12.58	1.85	0	0.41	0.08	0.33	0	0	0	0	0	96.98	1400	1.63	0.0515084	0.823387	3.02275e-05	9.11357e-08	-7.04031	1.2957	0.112505	AgI/Cl-037	0.905444	0.0116473	0.31296	0.0232477	0	0.218141	0.22437	0.0597063	0	0.0115656	0.000593054	0.00284814	0	0	0	0	0	1.75896	0.514761	0.00662169	0.177923
Thomas and Wood 2021	54.2	0.99	16.05	2.6	0	8.99	13.05	1.88	0	0.32	0.07	0.25	0	0	0	0	0	98.4	1400	1.63	0.0380835	0.793447	1.77947e-05	9.11357e-08	-7.04031	1.31804	0.119927	AgI/Cl-039	0.902281	0.0123987	0.314922	0.0361941	0	0.223105	0.232753	0.0606745	0	0.0090268	0.000518922	0.00215768	0	0	0	0	0	1.785	0.505478	0.00694604	0.176426
Thomas and Wood 2021	49.51	0.94	14.94	8.85	0	8.15	11.97	1.59	0	1.77	0.06	0.34	0	0	0	0	0	98.12	1500	1.63	0.189491	0.702378	0.00108642	3.98709e-07	-6.39934	1.34939	0.130137	AgI/Cl-043	0.824205	0.0117725	0.293142	0.123199	0	0.202258	0.213491	0.0513152	0	0.0499295	0.00044479	0.00293445	0	0	0	0	0	1.72276	0.478421	0.00683351	0.170158
Thomas and Wood 2021	54.24	1.01	15.98	1.11	0	9.22	12.96	1.71	0	1.52	0.05	0.43	0	0	0	0	0	98.23	1300	1.63	0.217487	0.813863	0.000262504	1.72676e-08	-7.76277	1.07544	0.0315842	AgI/Cl-044	0.902947	0.0126492	0.313549	0.0154521	0	0.228813	0.231148	0.055188	0	0.0428773	0.000370659	0.00371122	0	0	0	0	0	1.76383	0.511925	0.00717145	0.177766
Thomas and Wood 2021	50.84	1.05	16	8.2	0	8.15	11.98	1.92	0	1.48	0.04	0.28	0	0	0	0	0	99.94	1200	1.63	0.22197	0.832213	0.000112519	2.61032e-09	-8.58331	0.997292	-0.00117751	AgI/Cl-045	0.846346	0.0131501	0.313941	0.11415	0	0.202258	0.213669	0.0619655	0	0.0417489	0.000296527	0.00241661	0	0	0	0	0	1.76819	0.47865	0.00743705	0.177549
Thomas and Wood 2021	50.08	0.93	14.55	7.58	0	8.59	11.93	1.61	0	2.05	0.12	0.3	0	0	0	0	0	97.74	1400	1	0.155939	0.820782	6.94606e-05	2.06925e-08	-7.68419	2.95011	0.469838	AgI/Cl-048	0.833694	0.0116473	0.28549	0.10552	0	0.213178	0.212777	0.0519606	0	0.0578279	0.000889581	0.00258922	0	0	0	0	0	1.71775	0.485342	0.00678056	0.1662
Thomas and Wood 2021	50.28	0.96	14.66	8.22	0	8.6	11.88	1.72	0	1.62	0	0.28	0	0	0	0	0	98.22	1400	2	0.206091	0.65668	0.0015479	2.17689e-07	-6.66216	0.889411	-0.0508975	AgI/Cl-049	0.837023	0.012023	0.287648	0.114429	0	0.213426	0.211886	0.0555107	0	0.0456982	0	0.00241661	0	0	0	0	0	1.73436	0.482612	0.00693223	0.165853
Thomas and Wood 2021	50.52	1.01	14.63	8.24	0	8.67	12.02	1.17	0	2.19	0.22	0.17	0	0	0	0	0	98.84	1350	0.5	0.139757	0.878555	8.83973e-06	2.60642e-09	-8.58395	5.26303	0.721236	AgI/Cl-050	0.841019	0.0126492	0.28706	0.114707	0	0.215163	0.214383	0.0377602	0	0.0617772	0.0016309	0.00146722	0	0	0	0	0	1.72584	0.48731	0.0073293	0.166331
Thomas and Wood 2021	48.68	0	17.13	0	0	17.43	15.91	0	0	1.23	0.06	0.16	0	0	0	0	0	100.6	1400	1	0.0646205	0.864949	1.07409e-05	2.06925e-08	-7.68419	4.5013	0.653338	AgI/Cl-051	0.810388	0	0.336113	0	0	0.43256	0.283763	0	0	0.0346968	0.00044479	0.00138092	0	0	0	0	0	1.86465	0.434606	0	0.180255
Thomas and Wood 2021	47.61	0	17.03	0	0	15.44	15.83	0	0	0.81	0.03	0.27	0	0	0	0	0	97.02	1400	2	0.0972196	0.85204	0.000204608	2.17689e-07	-6.66216	1.22316	0.0874829	AgI/Cl-052	0.792575	0	0.334151	0	0	0.383174	0.282336	0	0	0.0228491	0.000222395	0.0023303	0	0	0	0	0	1.79479	0.441598	0	0.186178
Rusiecka and Wood 2025	48.39	1.01	13.78	8.57	0	8.79	12.02	1.03	0.02	2.64	0.3	0.1	0	0	0	0	1.94	98.59	1200	1.05	0.261931	0.99	2.61334e-05	5.53915e-10	-9.25656	2.50534	0.398867	ICB-4	0.80556	0.0126492	0.270382	0.119301	0	0.218141	0.214383	0.0332419	0.000424692	0.0744711	0.00222395	0.000863073	0	0	0	0	0.215484	1.89265	0.425625	0.00668331	0.142859
Rusiecka and Wood 2025	48.45	1	14.03	8.46	0	8.57	11.79	1.05	0.02	2.68	0.3	0.1	0	0	0	0	2.47	98.92	1200	1.05	0.26148	0.99	2.60434e-05	5.53915e-10	-9.25656	2.54769	0.406147	ICB-5	0.806559	0.012524	0.275287	0.11777	0	0.212681	0.21028	0.0338874	0.000424692	0.0755994	0.00222395	0.000863073	0	0	0	0	0.274353	1.94685	0.414288	0.00643292	0.141401
Rusiecka and Wood 2025	48.28	0.98	13.26	8.41	0	8.45	11.66	1.06	0.02	2.85	0.3	0.1	0	0	0	0	3.75	99.12	1200	1.05	0.259556	0.99	2.56616e-05	5.53915e-10	-9.25656	2.72938	0.436064	ICB-6	0.803729	0.0122735	0.260179	0.117074	0	0.209703	0.207962	0.0342101	0.000424692	0.0803949	0.00222395	0.000863073	0	0	0	0	0.416528	2.06517	0.389183	0.00594308	0.125984
Rusiecka and Wood 2025	47.51	0.98	12.71	8.13	0	8.45	11.72	0.99	0.02	3.13	0.3	0.1	0	0	0	0	3.87	97.91	1200	1.05	0.256365	0.99	2.50345e-05	5.53915e-10	-9.25656	3.03484	0.482135	ICB-7	0.790911	0.0122735	0.249387	0.113176	0	0.209703	0.209032	0.0319509	0.000424692	0.0882934	0.00222395	0.000863073	0	0	0	0	0.429857	2.0498	0.385847	0.00598764	0.121664
Rusiecka and Wood 2025	51.17	1.02	14.55	5.13	0	9.28	12.49	1.37	0.03	1.7	0.3	0.1	0	0	0	0	1.01	98.15	1300	1.63	0.272378	0.95	0.000302182	1.72676e-08	-7.76277	1.12105	0.0496232	ICB-1	0.85184	0.0127744	0.28549	0.0714137	0	0.230302	0.222765	0.0442149	0.000637037	0.0479549	0.00222395	0.000863073	0	0	0	0	0.112185	1.83471	0.464292	0.00696265	0.155605
Rusiecka and Wood 2025	48.4	0.96	12.7	7.92	0	8.92	11.99	1.24	0.02	2.23	0.3	0.1	0	0	0	0	1.21	95.99	1300	1.63	0.266524	0.95	0.000289332	1.72676e-08	-7.76277	1.50285	0.176915	ICB-2	0.805727	0.012023	0.249191	0.110253	0	0.221367	0.213847	0.0400194	0.000424692	0.0629055	0.00222395	0.000863073	0	0	0	0	0.1344	1.79034	0.450042	0.00671549	0.139186
Rusiecka and Wood 2025	46.79	0.95	12.32	7.74	0	8.65	11.71	1.23	0.03	2.7	0.3	0.1	0	0	0	0	3.92	96.44	1300	1.63	0.261254	0.95	0.000278002	1.72676e-08	-7.76277	1.8563	0.268648	ICB-3	0.778925	0.0118978	0.241735	0.107747	0	0.214667	0.208854	0.0396966	0.000637037	0.0761636	0.00222395	0.000863073	0	0	0	0	0.43541	2.04266	0.381329	0.00582465	0.118343
Rusiecka and Wood 2025	49.6	1.02	13.59	8.13	0	8.97	12.12	0.79	0.01	2.93	0.3	0.1	0	0	0	0	1.41	98.97	1200	0.5	0.258647	0.99	5.29545e-06	7.79648e-11	-10.1081	3.78347	0.577891	ICB-8	0.825703	0.0127744	0.266654	0.113176	0	0.222608	0.216166	0.0254962	0.000212346	0.0826516	0.00222395	0.000863073	0	0	0	0	0.156614	1.84249	0.448145	0.00693324	0.144724
Rusiecka and Wood 2025	50.26	1.03	13.8	6.04	0	8.78	11.88	1.2	0.03	3.26	0.3	0.1	0	0	0	0	3.1	99.78	1200	0.5	0.254874	0.99	5.1421e-06	6.64802e-11	-10.1773	4.10507	0.61332	ICB-9	0.836691	0.0128997	0.270774	0.0840816	0	0.217893	0.211886	0.0387284	0.000637037	0.0919605	0.00222395	0.000863073	0	0	0	0	0.34433	2.02101	0.413997	0.00638279	0.13398
Rusiecka and Wood 2025	49.34	1.01	12.71	6.52	0	9.34	11.81	0.7	0.02	3.37	0.3	0.1	0	0	0	0	3.18	98.4	1200	0.5	0.253608	0.99	5.09114e-06	6.52896e-11	-10.1852	4.24554	0.627933	ICB-10	0.821375	0.0126492	0.249387	0.0907636	0	0.231791	0.210637	0.0225916	0.000424692	0.0950635	0.00222395	0.000863073	0	0	0	0	0.353216	1.99592	0.411527	0.00633752	0.124948
this study	56.16	0.56	14.47	2.77	0	7.89	6.16	1.97	0.48	1.83	0.3	0.1	0	0	0	0	7.18	99.87	1200	1.05	0.270903	0.99	2.79544e-05	5.53915e-10	-9.25656	1.67914	0.225087	AND-1	0.934909	0.00701341	0.28392	0.0385606	0	0.195806	0.109867	0.0635792	0.0101926	0.051622	0.00222395	0.000863073	0	0	0	0	0.797512	2.44445	0.382463	0.00286912	0.116149
this study	73.27	0.08	11.75	1.45	0	0.28	1.1	3.11	2.93	0.18	0.3	0.1	0	0	0	0	4.81	99.36	1200	1.63	0.28868	0.99	0.000134483	2.61032e-09	-8.58331	0.110946	-0.954887	HSR-1	1.21974	0.00100192	0.23055	0.0201851	0	0.00694875	0.019619	0.100371	0.0622173	0.00507757	0.00222395	0.000863073	0	0	0	0	0.534266	2.19799	0.554936	0.000455833	0.104891
this study	58.44	0.6	14.67	3.35	0	3.42	6.65	2.52	0.69	1.39	0.3	0.1	0	0	0	0	6.87	99	1200	1.63	0.275801	0.99	0.000122751	2.61032e-09	-8.58331	0.896758	-0.0473246	AND-2	0.972865	0.00751437	0.287845	0.0466346	0	0.0848741	0.118606	0.0813297	0.0146519	0.0392102	0.00222395	0.000863073	0	0	0	0	0.763079	2.38049	0.408683	0.00315665	0.120918
this study	57.45	0.58	15.49	3.4	0	3.16	6.34	2.43	0.68	1.32	0.3	0.1	0	0	0	0	7.23	98.48	1200	1.63	0.276526	0.99	0.000123398	2.61032e-09	-8.58331	0.849363	-0.0709064	AND-3	0.956384	0.00726389	0.303934	0.0473307	0	0.0784216	0.113077	0.078425	0.0144395	0.0372355	0.00222395	0.000863073	0	0	0	0	0.803066	2.40543	0.397594	0.00301979	0.126353
this study	60.32	0.6	15.79	3.47	0	3.26	6.55	2.59	0.8	1.24	0.3	0.1	0	0	0	0	4.62	99.64	1200	1.63	0.277414	0.99	0.000124192	2.61032e-09	-8.58331	0.795333	-0.0994512	AND-4	1.00416	0.00751437	0.30982	0.0483051	0	0.0809033	0.116822	0.0835888	0.0169877	0.0349788	0.00222395	0.000863073	0	0	0	0	0.513162	2.18435	0.459707	0.00344009	0.141836
this study	60.58	0.59	16.47	3.3	0	3.3	6.77	2.23	0.57	1.31	0.3	0.1	0	0	0	0	5.32	100.84	1200	1.05	0.276582	0.99	2.91386e-05	5.53915e-10	-9.25656	1.17733	0.0708973	AND-5	1.00849	0.00738913	0.323163	0.0459386	0	0.081896	0.120746	0.0719703	0.0121037	0.0369535	0.00222395	0.000863073	0	0	0	0	0.590914	2.2657	0.445112	0.0032613	0.142633
this study	58.78	0.62	14.78	3.06	0	3.46	6.41	2.2	0.55	1.52	0.3	0.1	0	0	0	0	6.85	98.63	1200	1.05	0.27434	0.99	2.86681e-05	5.53915e-10	-9.25656	1.37722	0.139005	AND-6	0.978525	0.00776485	0.290003	0.0425976	0	0.0858667	0.114325	0.0710021	0.011679	0.0428773	0.00222395	0.000863073	0	0	0	0	0.760857	2.36571	0.413629	0.00328225	0.122586
this study	64.44	1.03	12.84	3.61	0	1.6	3.93	2.61	1.17	1.26	0.3	0.1	0	0	0	0	7.29	100.18	1200	1.05	0.277117	0.99	2.92516e-05	5.53915e-10	-9.25656	1.1302	0.0531567	DCB-1	1.07275	0.0128997	0.251938	0.0502541	0	0.0397072	0.0700935	0.0842343	0.0248445	0.035543	0.00222395	0.000863073	0	0	0	0	0.80973	2.41954	0.443369	0.00533146	0.104126
this study	62.17	0.99	12.38	3.96	0	1.55	3.88	2.83	1.36	1.38	0.3	0.1	0	0	0	0	8.58	99.48	1200	1.63	0.275854	0.99	0.000122799	2.61032e-09	-8.58331	0.890134	-0.0505444	DCB-2	1.03496	0.0123987	0.242912	0.0551263	0	0.0384663	0.0692017	0.0913345	0.028879	0.0389281	0.00222395	0.000863073	0	0	0	0	0.953016	2.52938	0.409175	0.00490188	0.0960361
this study	58.27	0.91	20.46	1.12	0	1.51	3.74	3.01	1.33	0.76	0.3	0.1	0	0	0	0	9.18	100.69	1200	1.05	0.282545	0.99	3.04085e-05	5.53915e-10	-9.25656	0.668616	-0.174823	DCB-Al-1	0.970035	0.0113968	0.401452	0.0155913	0	0.0374736	0.0667047	0.0971438	0.028242	0.0214386	0.00222395	0.000863073	0	0	0	0	1.01966	2.65079	0.365942	0.0042994	0.151446
this study	60.41	0.96	16.34	1.33	0	1.55	4.13	2.96	1.28	0.88	0.3	0.1	0	0	0	0	8.32	98.56	1200	1.05	0.281256	0.99	3.01317e-05	5.53915e-10	-9.25656	0.777735	-0.109169	DCB-3	1.00566	0.012023	0.320612	0.0185147	0	0.0384663	0.0736606	0.0955301	0.0271803	0.0248237	0.00222395	0.000863073	0	0	0	0	0.924136	2.51887	0.39925	0.00477317	0.127284
this study	58.51	0.9	15.83	4.58	0	1.34	3.83	3.18	1.47	1.1	0.3	0.1	0	0	0	0	8.01	99.15	1200	1.63	0.278932	0.99	0.000125555	2.61032e-09	-8.58331	0.701697	-0.15385	DCB-4	0.97403	0.0112716	0.310605	0.0637572	0	0.0332547	0.0683099	0.10263	0.0312148	0.0310296	0.00222395	0.000863073	0	0	0	0	0.889703	2.48786	0.391513	0.00453061	0.124848
this study	74.17	0.14	11.34	0.81	0	0.27	0.98	1.86	2.3	0.46	0.3	0.1	0	0	0	0	7.56	100.29	1200	1.05	0.285682	0.99	3.10876e-05	5.53915e-10	-9.25656	0.400244	-0.397675	HSR-2	1.23473	0.00175335	0.222506	0.0112758	0	0.00670058	0.0174788	0.060029	0.0488395	0.012976	0.00222395	0.000863073	0	0	0	0	0.83972	2.44612	0.50477	0.000716791	0.0909628
this study	70.09	0.15	11.26	0.8	0	0.24	1	1.52	2.34	0.54	0.3	0.1	0	0	0	0	8.33	96.67	1200	1.63	0.284838	0.99	0.000130927	2.61032e-09	-8.58331	0.337328	-0.471948	HSR-3	1.16681	0.00187859	0.220936	0.0111366	0	0.00595607	0.0178355	0.049056	0.0496889	0.0152327	0.00222395	0.000863073	0	0	0	0	0.925247	2.45163	0.475931	0.000766264	0.0901181
this study	62.58	0.63	16.22	1.25	0	4.02	6.51	1.95	0.52	1.26	0.3	0.1	0	0	0	0	5.38	100.72	1200	0.5	0.277206	0.99	6.08264e-06	4.44247e-11	-10.3524	1.31896	0.120231	DCB-5	1.04178	0.00789009	0.318258	0.017401	0	0.0997642	0.116109	0.0629337	0.011042	0.035543	0.00222395	0.000863073	0	0	0	0	0.597579	2.27585	0.457757	0.00346688	0.139841
this study	66.14	1	17.69	0.15	0	1.51	4.17	2.87	1.21	0.75	0.3	0.1	0	0	0	0	5.61	101.5	1200	0.5	0.282641	0.99	6.32352e-06	4.2083e-11	-10.3759	0.759641	-0.119392	DCB-6	1.10105	0.012524	0.347101	0.00208812	0	0.0374736	0.074374	0.0926255	0.0256938	0.0211566	0.00222395	0.000863073	0	0	0	0	0.623126	2.31914	0.474766	0.00540025	0.149668
This spreadsheet contains corrected data for experiments presented in: Thomas, R. W., & Wood, B. J. (2021). The chemical behaviour of chlorine in silicate melts. Geochimica et Cosmochimica Acta, 294, 28-42. Thomas, R.W., & Wood, B.J. (2023). The effect of composition on chlorine solubility and behavior in silicate melts. American Mineralogist, 108(5), 814-825. and Rusiecka, M. K., & Wood, B. J. (…
data was corrected for newly calibrated pressure (1.5 GPa reported previously is 1.63 Gpa, and 1 GPa is 1.05 GPa
additionally two experiments reported in Thomas and Wood (2021) (AgI/Cl-032 and AgI/Cl-050) as run at 1400 C were run at 1300 C and 1350 C respectively.
[truncated: 35 more columns]

## Sheet: HSC Chemistry data
							2. composition of the gas phase resulting from mixing 0.001, 0.1, 1, 10, 20, and 50 % of volcanic gas with air
1. composition of the gas phase							Etna 1750	0.0001	0.001	0.01	0.1	0.2	0.5		Ant 530	0.0001	0.001	0.01	0.1	0.2	0.5
	Etna 250	Etna 1750	Ant 530	Ant 473	air		X_HCl	5.90309e-07	5.90309e-06	5.90309e-05	0.000590309	0.00118062	0.00295154		X_HCl	8.05216e-06	8.05216e-05	0.000805216	0.00805216	0.0161043	0.0402608
Cl_wt_pct	0.214165	0.144225	0.282384	0.18536	N2	0.7722	X_H2O	5.97618e-06	5.97618e-05	0.000597618	0.00597618	0.0119524	0.0298809		X_H2O	8.3443e-05	0.00083443	0.0083443	0.083443	0.166886	0.417215
X_HCl	0.00590309	0.00256742	0.0805216	0.0565228	O2	0.2079	X_Cl2	1.20166e-13	1.20166e-12	1.20166e-11	1.20166e-10	2.40332e-10	6.0083e-10		X_Cl2	2.40772e-13	2.40772e-12	2.40772e-11	2.40772e-10	4.81544e-10	1.20386e-09
X_H2O	0.0597618	0.525544	0.83443	0.886222	Ar	0.0099	X_H2	8.76756e-08	8.76756e-07	8.76756e-06	8.76756e-05	0.000175351	0.000438378		X_H2	1.12058e-06	1.12058e-05	0.000112058	0.00112058	0.00224115	0.00560288
X_Cl2	1.20166e-09	2.60518e-11	2.40772e-09	1.11655e-09			X_SO2	1.91163e-06	1.91163e-05	0.000191163	0.00191163	0.00382326	0.00955814		X_SO2	1.51152e-07	1.51152e-06	1.51152e-05	0.000151152	0.000302305	0.000755762
X_H2	0.000876756	0.0074706	0.0112058	0.0119194			X_H2S	4.33156e-07	4.33156e-06	4.33156e-05	0.000433156	0.000866312	0.00216578		X_H2S	7.23315e-06	7.23315e-05	0.000723315	0.00723315	0.0144663	0.0361658
X_SO2	0.0191163	0.0117933	0.00151152	0.000991529			X_CO2	8.84197e-05	0.000884197	0.00884197	0.0884197	0.176839	0.442098		X_CO2	7.52912e-37	7.52912e-36	7.52912e-35	7.52912e-34	1.50582e-33	3.76456e-33
X_H2S	0.00433156	0.138399	0.0723315	0.0443439			X_CO	2.5814e-06	2.5814e-05	0.00025814	0.0025814	0.00516281	0.012907		X_CO	1.3719e-38	1.3719e-37	1.3719e-36	1.3719e-35	2.7438e-35	6.8595e-35
X_CO2	0.884197	0.305568	7.52912e-33	4.13348e-33			X_CH4	2.35383e-14	2.35383e-13	2.35383e-12	2.35383e-11	4.70767e-11	1.17692e-10		X_CH4	7.25233e-43	7.25233e-42	7.25233e-41	7.25233e-40	1.45047e-39	3.62617e-39
X_CO	0.025814	0.0086571	1.3719e-34	7.54183e-35			XN2	0.772123	0.771428	0.764478	0.69498	0.61776	0.3861		XN2	0.772123	0.771428	0.764478	0.69498	0.61776	0.3861
X_CH4	2.35383e-10	1.92365e-07	7.25233e-39	3.49621e-39			XO2	0.207879	0.207692	0.205821	0.18711	0.16632	0.10395		XO2	0.207879	0.207692	0.205821	0.18711	0.16632	0.10395
							Xar	0.00989901	0.0098901	0.009801	0.00891	0.00792	0.00495		Xar	0.00989901	0.0098901	0.009801	0.00891	0.00792	0.00495
								0.990001	0.99001	0.9901	0.991	0.992	0.995			0.990001	0.99001	0.9901	0.991	0.992	0.995
							Etna 250	0.0001	0.001	0.01	0.1	0.2	0.5		Ant 473	0.0001	0.001	0.01	0.1	0.2	0.5
							X_HCl	2.56742e-07	2.56742e-06	2.56742e-05	0.000256742	0.000513484	0.00128371		X_HCl	5.65228e-06	5.65228e-05	0.000565228	0.00565228	0.0113046	0.0282614
							X_H2O	5.25544e-05	0.000525544	0.00525544	0.0525544	0.105109	0.262772		X_H2O	8.86222e-05	0.000886222	0.00886222	0.0886222	0.177244	0.443111
							X_Cl2	2.60518e-15	2.60518e-14	2.60518e-13	2.60518e-12	5.21035e-12	1.30259e-11		X_Cl2	1.11655e-13	1.11655e-12	1.11655e-11	1.11655e-10	2.23311e-10	5.58276e-10
							X_H2	7.4706e-07	7.4706e-06	7.4706e-05	0.00074706	0.00149412	0.0037353		X_H2	1.19194e-06	1.19194e-05	0.000119194	0.00119194	0.00238388	0.00595971
							X_SO2	1.17933e-06	1.17933e-05	0.000117933	0.00117933	0.00235866	0.00589666		X_SO2	9.91529e-08	9.91529e-07	9.91529e-06	9.91529e-05	0.000198306	0.000495765
							X_H2S	1.38399e-05	0.000138399	0.00138399	0.0138399	0.0276798	0.0691995		X_H2S	4.43439e-06	4.43439e-05	0.000443439	0.00443439	0.00886878	0.0221719
							X_CO2	3.05568e-05	0.000305568	0.00305568	0.0305568	0.0611136	0.152784		X_CO2	4.13348e-37	4.13348e-36	4.13348e-35	4.13348e-34	8.26695e-34	2.06674e-33
							X_CO	8.6571e-07	8.6571e-06	8.6571e-05	0.00086571	0.00173142	0.00432855		X_CO	7.54183e-39	7.54183e-38	7.54183e-37	7.54183e-36	1.50837e-35	3.77091e-35
							X_CH4	1.92365e-11	1.92365e-10	1.92365e-09	1.92365e-08	3.8473e-08	9.61825e-08		X_CH4	3.49621e-43	3.49621e-42	3.49621e-41	3.49621e-40	6.99242e-40	1.74811e-39
							XN2	0.772123	0.771428	0.764478	0.69498	0.61776	0.3861		XN2	0.772123	0.771428	0.764478	0.69498	0.61776	0.3861
							XO2	0.207879	0.207692	0.205821	0.18711	0.16632	0.10395		XO2	0.207879	0.207692	0.205821	0.18711	0.16632	0.10395
							Xar	0.00989901	0.0098901	0.009801	0.00891	0.00792	0.00495		Xar	0.00989901	0.0098901	0.009801	0.00891	0.00792	0.00495
								0.990001	0.99001	0.9901	0.991	0.992	0.995			0.990001	0.99001	0.9901	0.991	0.992	0.995
HCl(g)	list of all gas (g) species used for modelling in HSC Chemistry GEM; simulation at 1000 C
H2O(g)
Cl2(g)
H2(g)
SO2(g)
H2S(g)
CO2(g)
CO(g)
CH4(g)
N2(g)
O2(g)
Ar(g)
CH3(g)
Cl(g)
ClClO(g)
ClO(g)
ClO2(g)
ClOO(g)
COOH(g)
COS(g)
CS(g)
CS2(g)
H(g)
H2O2(g)
H2S2(g)
H2SO4(g)
HClCO(g)
HCN(g)
HCO(g)
HCOOH(g)
HNCO(g)
HNO(g)
HNO2(g)
HNO3(g)
HO2(g)
HOCl(g)
HOCN(g)
HS(g)
HSO3Cl(g)
N(g)
N2O(g)
N2O2(g)
N2O3(g)
NH2(g)
NH2OH(g)
NH3(g)
NO(g)
NO2(g)
NO2Cl(g)
NO3(g)
NOCl(g)
O(g)
O3(g)
OClO(g)
S(g)
S2(g)
S2Cl(g)
S2Cl2(g)
S2O(g)
S3(g)
S4(g)
S5(g)
S6(g)
SCl(g)
SCl2(g)
SO(g)
SO2Cl2(g)
SO3(g)
SOCl(g)
SOCl2(g)
